# Supplementary material for: P2X7 Receptor-Induced Human Mast Cell Degranulation Is Enhanced by Interleukin 33
Source: Int J Mol Sci. 2024 Jan 31;25(3):1730. doi: 10.3390/ijms25031730 (PMC10855801; doi:10.3390/ijms25031730)
Supplement: Supplementary file 1 [file ijms-25-01730-s001.zip]

Archive with 1 entries (1 files):
- ijms-2808022-supplementary.pdf
